# Supplementary material for: Identification of Novel Mosaic Variants in Focal Epilepsy-Associated Patients’ Brain Lesions
Source: Genes (Basel). 2025 Mar 31;16(4):421. doi: 10.3390/genes16040421 (PMC12026736; doi:10.3390/genes16040421)
Supplement: Supplementary file 1 [file genes-16-00421-s001.zip]

Archive with 5 entries (5 files):
- Table S5 Patients in Cohort Pre-Operative Clinical Investigations.xlsx
- Table S1 Preoperative Clinical Profile of Eight Patients.xlsx
- Table S2 Candidate Somatic Variants.xlsx
- Table S3 Validated Mosaic Variants in all patients.xlsx
- Table S4 Detailed Clinical Profile of of all Patients in Cohort .xlsx
