# Supplementary material for: Identification of Novel Mosaic Variants in Focal Epilepsy-Associated Patients’ Brain Lesions
Source: Genes (Basel). 2025 Mar 31;16(4):421. doi: 10.3390/genes16040421 (PMC12026736; doi:10.3390/genes16040421)
Supplement: Supplementary file 1 [file genes-16-00421-s001.zip › Table S5 Patients in Cohort Pre-Operative Clinical Investigations.xlsx]

## Sheet: Sheet1
Table S5: Patients in Cohort Pre-Operative Clinical Investigations
ID	FCDIII Type	EEG Observations								MRI Observations
HR82	FCDIIIb	Normal basis activity, seizures probably originating in the right posterior quadrant. Location right parietal center								Area of gliosis in the territory of right fronto-parietal, bilateral and right occipital terminal arterioles extending the posterial occipital
HR83	FCDIIId	No data								Lesion affecting the right temporal pole involving the cortex and cortico-subcortical transition. There is presence of a deep and prominent juice associated with increased csf space.
HR85	FCDIIId	Seizures suggestive of onset around the structural lesion, with slight asymmetric disorganization and findings consistent with increased amplitude of rapid activity and sharper waves in the right parietal region.								Right rolandic lesion suggesting a tumor
HR90	FCDIIId	No data.								Right mesential temporal lesion involving the fusiform hippocampal gyri, discrete gyral bulging, delayed myelinization and distortion of the gyri
HR100	FCDIIIb	Interictal activity, compatible with seizures originating in the right posterior temporal lobe								Right heterogenous temporal lesion involving the parahippocampal gyri. Disorganization of the hippocampus on the right.
HR139	FCDIIId	Excess of rapid rhythms in the beta range with hyperventilation								Cystic formation with signal alteration and loss of cortico-subcortical differentiation. Discrete increase in the volume of the left mesential temporal region. Slight increase in volume in relation to the contralateral side
HR145	FCDIIId	Suggests symptomatic focal epilepsy. During the interictal period, epileptiform discharges were noted in the left temporal region, along with intermittent slow activity in the temporal regions.								The findings may correspond to a low-grade cortical neoplasia involving the left posterior temporomesential region. Reduction in the dimensions of the right hippocampus
HR175	FCDIIId	Base activity was attenuated throughout with slow and dysmorphic waves in clusters of diffuse and bilateral projection.								Volume loss in the bilateral frontal lobes. Cerebellar lesion in the left hemisphere evidences cerebellar neoplastic lesion
HR185	FCDIIId	Rare and sharp waves with right lateral projection were observed.								Temporary lesion suggestive of dysplasia on the right. Focal volume loss and slight asymmetry of the lateral ventricles, smaller on the right
HR188	FCDIIId	Disorganized baseline activity was noted, compatible with diffuse encephalopathy. Records of epileptiform paroxysms of the polyspike type and generalized spike-wave complexes. The patient presented tonic seizures without lateralizing semiological signs.								Expansive lesion in the left amygdala with characteristics suggestive of glioma. Focus of signal change in the white cell, right internal capsule and cerebellum
HR191	FCDIIId	Findings are consistent with structural lesions in the right posterior quadrant and focal epilepsy involving the right temporo-parietal region. Records of diffuse projection epileptiform paroxysms in the right posterior region.								Well-defined nodular formation in the cortical and subcortical region. Expansive lesion in the right parieto-occipital suggestive of neoplasia
HR186	FCDIIId	Normal baseline activity, isolated or grouped epileptiform paroxysms of the spike and sharp wave types involving the left parieto-temporal region. Records of paroxysmal bursts involving the midline parietal electrode. Excess of rapid rhythms in the delta range attributable to medication effects. EEG revealed abnormalities; findings are compatible with left focal epileptogenesis.								No data
HR192	FCDIIId	Asymmetric disorganization of baseline activity moderate to the left, diffuse increase of slow wave content in the theta range accentuated to the right, presence of high-voltage sharp waves. The findings are consistent with asymmetric diffuse encephalopathy.								Solid intraxial lesion affecting the mesential region of the right temporal lobe. Expansive lesion in the right amygdala with characteristics suggestive of diffuse glioma associated with mesential temporal sclerosis of the temporal lobe.
HR127	FCDIIIc	Suggestive of focal epilepsy involving the right hippocampus. During the interictal period, predominant epileptiform paroxysms were observed in the right fronto-central region.								Frontoparietal cavitation on the right filled with csf, asymmetry of the cerebral hemispheres with cerebral hemi atrophy on the right. Increased vascularization of the right hemisphere with subependymal drainage evidenced by large caliber vessels and engurgitation of the choroid plexus due to increased drainage
HR165	FCDIIId	Disorganized background activity characterized by diffuse rhythm.								Right hippocampus with volume reduction. Alteration of the wallerian generation signal, thinning of the posterior middle third of the corpus callosum
HR93	FCDIIIa	Disorganized background activity characterized by diffuse rhythm								Heterogeneous expansive lesion in the cerebellum with discreet loss of volume. Cerebral ventricles and cerebral sulci with evidence of focal lesion
HR94	FCDIIIa	Moderately disorganized and asymmetrical background activity. Rare independent paroxysms in the right temporal region. The findings are compatible with focal epilepsy in the right posterior temporal region								Presence of lesions in the right frontal region with apparent lesion in the left temporal region.
HR126	FCDIIIa	Regional disorganization of background activity. Excessive rapid rhythms in the beta range evidence abnormal changes in the right posterior quadrant								Heterogeneous, predominantly cystic lesion in the right temporal lobe.
