# Supplementary material for: Identification of Novel Mosaic Variants in Focal Epilepsy-Associated Patients’ Brain Lesions
Source: Genes (Basel). 2025 Mar 31;16(4):421. doi: 10.3390/genes16040421 (PMC12026736; doi:10.3390/genes16040421)
Supplement: Supplementary file 1 [file genes-16-00421-s001.zip › Table S1 Preoperative Clinical Profile of Eight Patients.xlsx]

## Sheet: Sheet1
Table S1: Preoperative Clinical Profile of Eight Patients
ID	Phenotype	FCDIII Type	EEG Observations	MRI Observations
HR83	Diffuse Astrocytoma Grade II	FCDIIId	No data	Lesion affecting the right temporal pole involving the cortex and cortico-subcortical transition. There is presence of a deep and prominent juice associated with increased csf space.
HR100	Ganglioglioma + Focal Cortical Dysplasia Type IIIB + EMT, DNET	FCDIIIb	Interictal activity, compatible with seizures originating in the right posterior temporal lobe	Right heterogenous temporal lesion involving the parahippocampal gyri. Disorganization of the hippocampus on the right.
HR139	Ganglioglioma Grade I	FCDIIId	Excess of rapid rhythms in the beta range with hyperventilation	Cystic formation with signal alteration and loss of cortico-subcortical differentiation. Discrete increase in the volume of the left mesential temporal region. Slight increase in volume in relation to the contralateral side
HR175	Dysplastic Gangliocytoma of the Cerebellum (Rare Tumor)	FCDIIId	Base activity was attenuated throughout with slow and dysmorphic waves in clusters of diffuse and bilateral projection.	Volume loss in the bilateral frontal lobes. Cerebellar lesion in the left hemisphere evidences cerebellar neoplastic lesion
HR185	Ganglioma	FCDIIIb	Rare and sharp waves with right lateral projection were observed.	Temporary lesion suggestive of dysplasia on the right. Focal volume loss and slight asymmetry of the lateral ventricles, smaller on the right
HR192	Gangliocytoma Grade I	FCDIIId	Asymmetric disorganization of baseline activity moderate to the left, diffuse increase of slow wave content in the theta range accentuated to the right, presence of high-voltage sharp waves. The findings are consistent with asymmetric diffuse encephalopathy.	Solid intraxial lesion affecting the mesential region of the right temporal lobe. Expansive lesion in the right amygdala with characteristics suggestive of diffuse glioma associated with mesential temporal sclerosis of the temporal lobe.
HR165	DCF IIID	FCDIIId	Disorganized background activity characterized by diffuse rhythm.	Right hippocampus with volume reduction. Alteration of the wallerian generation signal, thinning of the posterior middle third of the corpus callosum
HR94	Tuberous Sclerosis	FCDIIIa	Moderately disorganized and asymmetrical background activity. Rare independent paroxysms in the right temporal region. The findings are compatible with focal epilepsy in the right posterior temporal region	Presence of lesions in the right frontal region with apparent lesion in the left temporal region.
