# Supplementary material for: Identification of Novel Mosaic Variants in Focal Epilepsy-Associated Patients’ Brain Lesions
Source: Genes (Basel). 2025 Mar 31;16(4):421. doi: 10.3390/genes16040421 (PMC12026736; doi:10.3390/genes16040421)
Supplement: Supplementary file 1 [file genes-16-00421-s001.zip › Table S2 Candidate Somatic Variants.xlsx]

## Sheet: Sheet1
Table S2: Candidate Somatic Variants
ID	Gene Name	Location	Mosaic Fractions	Mutation	HGVSc	HGVSp	SIFT	PolyPhen	gnomADe_AF	GPN-MSA_SCORES	CADD PHRAD	Transcript_ID	Reference Genome	Gene_ENST
HR93	OR10G7	11:124038461-124038461	0.0382	missense_variant	ENST00000641585.1:c.541C>T	ENSP00000492905.1:p.Pro181Ser	deleterious(0.01)	probably_damaging(0.936)	2.4e-05	-1.25	20.4	ENST00000641585	GRCh38	OR10G7-201
HR94	FLG2	1:152355144-152355144	0.0454	missense_variant	ENST00000388718.5:c.2642A>C	ENSP00000373370.4:p.Tyr881Ser	tolerated(1)	unknown(0)	8.66e-05	-1.28	0.012	ENST00000388718	GRCh38	FLG2-201
HR94	TRANK1	3:36856923-36856924	0.0254	frameshift_variant	ENST00000645898.2:c.2798_2799insACCACCGA	ENSP00000494480.1:p.Ile934ProfsTer16	-	-	2.75e-06	3.72	19.45	ENST00000645898	GRCh38	TRANK1-205
HR94	PCDHB11	5:141201296-141201296	0.064	missense_variant	ENST00000354757.5:c.1522A>G	ENSP00000346802.3:p.Thr508Ala	tolerated_low_confidence(1)	-	1.71e-05	-9.39	1.249	ENST00000354757	GRCh38	PCDHB11-201
HR100	UNC13C	15:54015272-54015272	0.0394	missense_variant	ENST00000260323.16:c.2369A>C	ENSP00000260323.11:p.Lys790Thr	deleterious_low_confidence(0.04)	probably_damaging(0.981)	4.17e-06	-7.9	23.8	ENST00000260323	GRCh38	UNC13C-201
HR100	MSH6	2:47805615-47805618	0.2188	splice_acceptor_variant,coding_sequence_variant,intron_variant	ENST00000234420.11:c.3557-3_3557del	-	-	-	1.38e-06	3.18	39	ENST00000234420	GRCh38	MSH6-201
HR100	ZNF479	7:57120441-57120441	0.141	missense_variant	ENST00000319636.10:c.974G>A	ENSP00000324518.6:p.Cys325Tyr	tolerated_low_confidence(1)	benign(0)	0.0001944	-4.3	0.02	ENST00000319636	GRCh38	ZNF479-201
HR127	HOXC13	12:54333027-54333027	0.1104	missense_variant	ENST00000243056.3:c.337A>C	ENSP00000243056.3:p.Thr113Pro	tolerated(0.08)	benign(0.02)	7.19e-07	-12.63	21.8	ENST00000243056	GRCh38	HOXC13-201
HR139	BRAF	7:140753336-140753336	0.124	missense_variant	ENST00000646891.2:c.1799T>A	ENSP00000493543.1:p.Val600Glu	deleterious_low_confidence(0)	probably_damaging(0.935)	1.37e-06	-12.63	29.8	ENST00000646891	GRCh38	BRAF-220
HR139	CDRT1/FBXW10B	17:15619445-15619445	0.25	missense_variant	ENST00000395906.8:c.68T>A	ENSP00000379242.4:p.Ile23Asn	deleterious(0)	benign(0.151)	0.0003447	-6.32	12.02	ENST00000395906	GRCh38	FBXW10B-204
HR139	CDRT1/FBXW10B	17:15619445-15619445	0.1204	missense_variant	ENST00000395906.8:c.68T>A	ENSP00000379242.4:p.Ile23Asn	deleterious(0)	benign(0.151)	0.0003447	-6.32	12.02	ENST00000395906	GRCh38	FBXW10B-204
HR145	FLG2	1:152351638-152351638	0.1204	missense_variant	ENST00000388718.5:c.6148G>A	ENSP00000373370.4:p.Ala2050Thr	tolerated(1)	benign(0.001)	0.0007493	-1.28	0.004	ENST00000388718	GRCh38	FLG2-201
HR145	OR2T8/OR1C1	1:247758250-247758250	2.28	missense_variant	ENST00000408896.2:c.157T>C	ENSP00000386138.2:p.Ser53Pro	tolerated(0.22)	benign(0.024)	1.37e-06	-5.43	47	ENST00000408896	GRCh38	OR1C1-201
HR165	RABGGTA	14:24270079-24270079	0.2858	missense_variant	ENST00000216840.11:c.301C>T	ENSP00000216840.6:p.Arg101Trp	deleterious(0)	probably_damaging(0.914)	1.78e-05	-2.24	26	ENST00000216840	GRCh38	RABGGTA-201
HR165	TMC3	15:81344866-81344866	0.0704	missense_variant	ENST00000359440.6:c.1418C>T	ENSP00000352413.5:p.Thr473Ile	tolerated_low_confidence(0.07)	benign(0.01)	0.0002648	-7.85	11.96	ENST00000359440	GRCh38	TMC3-201
HR165	TBX18	6:84737407-84737407	0.0608	missense_variant,splice_region_variant	ENST00000369663.10:c.1102A>C	ENSP00000358677.4:p.Asn368His	deleterious(0.02)	benign(0.003)	0.0004421	-3.35	22	ENST00000369663	GRCh38	TBX18-202
HR165	PIGO	9:35091455-35091455	0.0552	missense_variant	ENST00000378617.4:c.2432G>A	ENSP00000367880.3:p.Arg811Gln	tolerated(0.2)	benign(0.007)	0.000591	-7.39	18.7	ENST00000378617	GRCh38	PIGO-203
HR165	ABCA1	9:104826974-104826974	0.0512	missense_variant	ENST00000374736.8:c.2311G>C	ENSP00000363868.3:p.Val771Leu	deleterious_low_confidence(0)	benign(0.006)	0.0001827	2.74	21.6	ENST00000374736	GRCh38	ABCA1-202
HR186	TPTE	21:10590489-10590489	0.0512	missense_variant	ENST00000618007.5:c.1055T>G	ENSP00000484403.1:p.Phe352Cys	tolerated(0.53)	benign(0.009)	0.0005348	-7.39	0.0902	ENST00000618007	GRCh38	TPTE-204
HR186	PCDHA6	5:140828380-140828380	0.137	missense_variant	ENST00000529310.6:c.289G>C	ENSP00000433378.1:p.Gly97Arg	deleterious_low_confidence(0.01)	-	2.14e-05	-1.69	15	ENST00000529310	GRCh38	PCDHA6-203
HR85	NBPF10	1:45674842-45674842	0.0944	missense_variant	ENST00000342960.5:c.536C>A	ENSP00000345684.5:p.Ala179Asp	tolerated(0.49)	benign(0.003)	7.18e-05	-	0.011	ENST00000342960	GRCh38	ENST00000342960
HR175	F10	13:113149380-113149384	5.10%	frameshift_variant	ENST00000375559.3:c.1330_1334del	ENSP00000364709.3:p.Ala444Ter	-	-	0.0002427	-	28.6	ENST00000375559	GRCh38	F10-202
HR175	NKX2-2	20:21512375-21512381	0.117	frameshift_variant	ENST00000377142.4:c.370del	ENSP00000366347.4:p.Asp124ThrfsTer60	-	-	6.2e-06	-	35	ENST00000377142	GRCh38	NKX2-2-201
HR185	ANKRD40	17:50697116-50697123	4.40%,	splice_acceptor_variant,coding_sequence_variant	ENST00000285243.7:c.779-2_784del	-	-	-	2.06e-06	-	35	ENST00000285243	GRCh38	ANKRD40-201
HR185	RFTN1	3:16377979-16377979	0.1124	missense_variant	ENST00000334133.9:c.565G>A	ENSP00000334153.4:p.Asp189Asn	tolerated(0.08)	possibly_damaging(0.781)	2.05e-06	-4.23	1	ENST00000334133	GRCh38	RFTN1-201
HR188	SVIL	10:29490860-29490860	0.0656	missense_variant	ENST00000355867.9:c.4179G>A	ENSP00000348128.4:p.Met1393Ile	deleterious_low_confidence(0)	benign(0.015)	2.79e-05	-9	23.9	ENST00000355867	GRCh38	SVIL-201
HR188	PCDHA12	5:140876017-140876017	0.117	missense_variant	ENST00000398631.3:c.545T>A	ENSP00000381628.2:p.Ile182Lys	tolerated_low_confidence(0.11)	-	6.84e-07	-3.4	16.42	ENST00000398631	GRCh38	PCDHA12-201
HR188	PCDHA12	5:140876023-140876023	0.087	missense_variant	ENST00000398631.3:c.551C>A	ENSP00000381628.2:p.Thr184Lys	tolerated_low_confidence(0.13)	-	2.05e-06	-1.73	14.7	ENST00000398631	GRCh38	PCDHA12-201
HR188	OBP2B	9:133208141-133208141	0.1032	missense_variant	ENST00000372034.8:c.269A>T	ENSP00000361104.3:p.Tyr90Phe	tolerated(0.46)	benign(0.265)	0.0005496	-1.61	0.974	ENST00000372034	GRCh38	OBP2B-201
HR191	HECTD4	12:112244006-112244006	0.3334	missense_variant	ENST00000682272.1:c.4517G>T	ENSP00000507687.1:p.Cys1506Phe	deleterious_low_confidence(0)	benign(0.097)	3.43e-06	-8.9	23.7	ENST00000682272	GRCh38	HECTD4-216
HR191	PLIN4	19:4511201-4511201	0.146	missense_variant	ENST00000301286.5:c.2759G>C	ENSP00000301286.4:p.Ser920Thr	tolerated(1)	benign(0)	2.85e-05	3.54	48	ENST00000301286	GRCh38	PLIN4-201
HR191	ADAM29	4:174977937-174977937	5.62%	missense_variant	ENST00000359240.7:c.2412G>T	ENSP00000352177.3:p.Arg804Ser	tolerated_low_confidence(0.14)	unknown(0)	0.0005472	1.22	25	ENST00000359240	GRCh38	ADAM29-201
HR191	RP1	8:54629901-54629901	0.034	missense_variant	ENST00000220676.2:c.6019C>A	ENSP00000220676.1:p.Gln2007Lys	tolerated(0.35)	benign(0.007)	6.84e-07	-2.96	2	ENST00000220676	GRCh38	RP1-201
HR192	SVIL	10:29490860-29490860	0.087	missense_variant	ENST00000355867.9:c.4179G>A	ENSP00000348128.4:p.Met1393Ile	deleterious_low_confidence(0)	benign(0.015)	2.79e-05	-9	23.9	ENST00000355867	GRCh38	SVIL-201
HR192	GAB4RA1	5:161875583-161875583	0.1306	missense_variant	ENST00000393943.10:c.500C>T	ENSP00000377517.4:p.Pro167Leu	deleterious_low_confidence(0)	probably_damaging(0.923)	6.84e-07	-8.55	33	ENST00000393943	GRCh38	GABRA1-202
HR192	BRAF	7:140753336-140753336	0.1086	missense_variant	ENST00000646891.2:c.1799T>A	ENSP00000493543.1:p.Val600Glu	deleterious_low_confidence(0)	probably_damaging(0.935)	1.37e-06	-12.63	29.8	ENST00000646891	GRCh38	BRAF-220
