# Supplementary material for: Identification of Novel Mosaic Variants in Focal Epilepsy-Associated Patients’ Brain Lesions
Source: Genes (Basel). 2025 Mar 31;16(4):421. doi: 10.3390/genes16040421 (PMC12026736; doi:10.3390/genes16040421)
Supplement: Supplementary file 1 [file genes-16-00421-s001.zip › Table S3 Validated Mosaic Variants in all patients.xlsx]

## Sheet: Sheet1
Table S3: Validated Mosaic Variants in all patients
ID	Gene	Location	Mutation	Mosaic Fractions	HGVSc	HGVSp	SIFT	PolyPhen	CADD PHRAD	GPN-MSA_SCORES	gnomADe_AF	Transcript_ID	Reference Genome	Gene_ENST
HR82	MT-ND3	MT:10398-10398	missense variant	0.0104	ENST00000361227.2:c.340A>G	ENSP00000355206.2:p.Thr114Ala	tolerated_low_confidence(1)	benign(0)	1.11	-5.08	-	ENST00000361227	GRCh38	MT-ND3-201
HR83	ACTN2	1:236747686-236747686	missense variant	0.65	ENST00000366578.4:c.1426G>A	ENSP00000355537.4:p.Ala476Thr	tolerated(0.33)	benign(0.303)	23.6	-5.63	0.0001621	ENST00000366578	GRCh38	ACTN2-201
HR83	MYO7A	11:77156070-77156070	missense variant	98.8%(Possible clonal)	ENST00000409709.3:c.449G>A	ENSP00000386331.3:p.Arg150Gln	tolerated(0.32)	benign(0.084)	22.4	-1.72	0.0005529	ENST00000409709	GRCh38	MYO7A-202
HR83	LRPPRC	2:44200820-44200820	missense variant	102.4%(somatic mutation)	ENST00000260665.7:c.1295A>G	ENSP00000260665.7:p.Glu432Gly	deleterious(0.01)	benign(0.009)	24.5	0.21	0.0001266	ENST00000260665	GRCh38	LRPPRC-201
HR83	ALMS1	2:73452534-73452534	missense variant	0.75	ENST00000264448.6:c.6004A>G	ENSP00000264448.6:p.Ile2002Val	tolerated(0.51)	benign(0.007)	0.006	-5.93	0.0004597	ENST00000264448	GRCh38	ENST00000264448
HR83	LRP2	2:169212088-169212088	missense variant	0.85	ENST00000263816.3:c.6160G>A	ENSP00000263816.3:p.Asp2054Asn	tolerated(0.14)	probably_damaging(0.997)	26.8	-5.98	0.0009796	ENST00000263816	GRCh38	ENST00000263816
HR83	ACY1	3:51987188-51987188	missense variant	0.976	ENST00000404366.2:c.699A>C	ENSP00000384296.2:p.Glu233Asp	deleterious(0.01)	probably_damaging(0.95)	22.6	-5.98	4.45e-05	ENST00000404366	GRCh38	ACY1-201
HR83	ABHD14A-ACY1	3:52021204-52021204	missense variant	0.976	ENST00000404366.2:c.699A>C	ENSP00000384296.2:p.Glu233Asp	deleterious(0.01)	probably_damaging(0.95)	22.6	-5.98	4.45e-05	ENST00000404366	GRCh38	ACY1-201
HR83	SERAC1	6:158158275-158158275	missense variant	1.07	ENST00000367104.3:c.89T>C	ENSP00000356071.3:p.Ile30Thr	deleterious(0.01)	benign(0.05)	17.95	-5.58	0.0009691	ENST00000367104	GRCh38	ENST00000367104
HR83	DNAH11	7:21856224-21856224	missense variant	0.988	ENST00000328843.6:c.10493G>A	ENSP00000330671.6:p.Arg3498His	deleterious(0)	probably_damaging(1)	33	-1.63	0.0007082	ENST00000328843	GRCh38	ENST00000328843
HR83	CNTNAP2	7:147132381-147132381	missense variant	0.616	ENST00000361727.3:c.1220A>G	ENSP00000354778.3:p.Asn407Ser	tolerated(0.73)	benign(0.01)	8.396	-12.63	0.0006432	ENST00000361727	GRCh38	CNTNAP2-201
HR90	BRAF	7:140753336-140753336	missense variant	0.179	ENST00000288602.6:c.1799T>A	ENSP00000288602.6:p.Val600Glu	deleterious(0)	probably_damaging(0.963)	29.4	-0.45	1.37e-06	ENST00000288602	GRCh38	BRAF-201
HR126	OTOG	11:17611068-17611068	missense variant	0.0616	ENST00000399391.2:c.5804T>C	ENSP00000382323.2:p.Met1935Thr	tolerated(0.92)	benign(0)	0.195	-1.25	0.0008374	ENST00000399391	GRCh38	OTOG-202
HR126	KRT8	12:53292527-53292527	missense variant	0.0564	ENST00000552150.1:c.1222G>A	ENSP00000449404.1:p.Val408Ile	tolerated(0.16)	benign(0.019)	21.4	-5.3	0.0007798	ENST00000552150	GRCh38	KRT8-215
