# Supplementary material for: Identification of Novel Mosaic Variants in Focal Epilepsy-Associated Patients’ Brain Lesions
Source: Genes (Basel). 2025 Mar 31;16(4):421. doi: 10.3390/genes16040421 (PMC12026736; doi:10.3390/genes16040421)
Supplement: Supplementary file 1 [file genes-16-00421-s001.zip › Table S4 Detailed Clinical Profile of of all Patients in Cohort .xlsx]

## Sheet: Sheet1
Table S4 : Detailed Clinical Profile of of all Patients in Cohort
ID	HR82	HR83	HR85	HR90	HR100	HR139	HR145	HR175	HR185	HR188	HR191	HR186	HR192	HR127	HR165	HR93	HR94	HR126
HOSPITAL ID	1095744A	1207695H	0810648D	1098472B	0769405C	1184599D	1315150I	1073501B	0905454I	1512883C	1450122J	1468626F	1524999G	0789137C	1432293H	1292426G	1286326H	1179881F
LOBE	PARIETAL	TEMPORAL	HEMISPHERIC	FRONTAL	TEMPORAL	FRONTAL	FRONTAL	FRONTAL	TEMPORAL/PARIETAL	FRONTAL	FRONTAL	TEMPORAL	TEMPORAL	CAUDATE NUCLEUS	FRONTAL	PERI-INSULAR	MULTILOBAR	HEMISPHERIC
WES	BLOOD/ FROZENTISSUE	BLOOD/ FROZENTISSUE	BLOOD/ FROZENTISSUE	BLOOD/ FROZENTISSUE	BLOOD/ FROZENTISSUE	BLOOD/ FROZENTISSUE	BLOOD/ FROZENTISSUE	BLOOD/ FROZENTISSUE	BLOOD/ FROZENTISSUE	BLOOD/ FROZENTISSUE	BLOOD/ FROZENTISSUE	BLOOD/ FROZENTISSUE	BLOOD/ FROZENTISSUE	BLOOD/ FROZENTISSUE	BLOOD/ FROZENTISSUE	BLOOD/ FROZENTISSUE	BLOOD/ FROZENTISSUE	BLOOD/ FROZENTISSUE
Onset of Epilepsy	5 YEARS	5 years	7 months	1 YEARS	7 months	4 years	6 months	4 months	7 months	1 year and 6 months	4 years	2 years and 8 months	8 years	8 months	2 years	8 months	2 months	2 years
Monthly Seizure Frequency/Pre-operative	90	90	12	0	900	2.5	16	450	60	525	150	60	540	75	2000	1200	90	4
Type of Seizure	Symptomatic focal	Focal	Symptomatic focal	Focal	Generalized tonic-clonic	Structural focal	Symptomatic focal	Generalized	Generalized	Focal with secondary generalization	Structural focal	Structural focal epilepsy	Symptomatic focal	Structural focal epilepsy	Structural focal	Symptomatic focal	Focal	Symptomatic focal
ADNPM	N	N	N	N	N	N	N	Y	Y	Y	N	N	N	Y	N	Y	Y	Y
Neuropsychomotor Impairment	Y	N	Y	N	Y	Y	Y	Y	Y	Y	Y	N	Y	Y	Y	Y	Y	Y
Hemiparesis	N	N	Y	N	N	N	N	N	N	N	N	N	N	Y	Y	N	N	N
Ocular Deviation Nystagmus	N	N	N	N	N	N	N	N	N	N	N	N	N	N	Y	N	Y	N
Macrocephaly	N	N	N	N	N	N	N	N	N	N	N	N	N	N	N	N	N	N
Number of Medications	3	2	3	2	3	2	1	3	3	7	1	3	1	4	4	7	2	3
Treatment Reoperation	N	N	N	N	Y	N	N	N	N	N	N	Y	N	Y	N	Y	N	Y
Engel 1 Year	3	1	1	1	4	1	1	3	1	4	3	1	3	1	1	2	NO DATA	3
Engel 5 Years	3	1	1	1	4	1	1	0	NO DATA	NO DATA	NO DATA	NO DATA	NO DATA	1	NO DATA	2	NO DATA	3
